# Supplementary material for: Nitrate and ammonia as nitrogen sources for deep subsurface microorganisms
Source: Front Microbiol. 2015 Oct 15;6:1079. doi: 10.3389/fmicb.2015.01079 (PMC4606121; doi:10.3389/fmicb.2015.01079)
Supplement: Supplementary file 1 [file Table1.XLSX]

## Sheet: Sheet1
TableS1.Relative abundance of bacterial taxa in the beginning of the experiment (Day 0), after 28 d incubation supplement of nitrate or ammonia with or without methane, and without supplements (Day 28). The colouring of the cells indicate relative abundance of sequence reads; green (low), yellow (medium) red (high). White fields show the bacterial communities identified from the whole community o…
				Number of sequences =>	610	527	5772	5072	1296	448		24	122	180	67
Phylum	Class	Order	Family	Genus	Day 0	NH4+CH4	NH4	NO3+CH4	NO3	Day 28		NH4+CH4 assimilating	NH4 assimilating	NO3+CH4 assimilating	NO3 assimilating	1
Acidobacteria	Acidobacteria	Acidobacteriales	Acidobacteriaceae_(Subgroup_1)	Telmatobacter	0.223214
		Subgroup_3	GOUTB8	unclassified	0.163934
			SJA-149	unclassified	0.163934
		Subgroup_6	unclassified	unclassified	0.491803
Actinobacteria	Acidimicrobiia	Acidimicrobiales	Acidimicrobiales_Incertae_Sedis	Aciditerrimonas						0.223214
	Actinobacteria	Corynebacteriales	Corynebacteriaceae	Turicella						0.223214						0.1
		Frankiales	Sporichthyaceae	Candidatus_Planktophila	0.819672
		Micrococcales	Promicromonosporaceae	Xylanibacterium	0.163934											0.01
		Propionibacteriales	Propionibacteriaceae	Naumannella						0.223214
				Propionibacterium								4.16667
		Pseudonocardiales	Pseudonocardiaceae	Umezawaea						0.223214
Armatimonadetes	unclassified	unclassified	unclassified	unclassified						0.669643				32.2222
BD1-5	unclassified	unclassified	unclassified	unclassified	0.327869			0.0197161		0.446429
Bacteroidetes	BSV13	unclassified	unclassified	unclassified	0.163934
	Bacteroidia	Bacteroidales	Rikenellaceae	vadinBC27_wastewater-sludge_group						0.223214
			ratAN060301C	unclassified						0.446429						0.0001
	Flavobacteriia	Flavobacteriales	Flavobacteriaceae	Lutibacter			0.363825
	Sphingobacteriia	Sphingobacteriales	Chitinophagaceae	Sediminibacterium	0.327869											0
			NS11-12_marine_group	unclassified						0.223214
			Sphingobacteriaceae	Pedobacter	0.491803
			WCHB1-69	unclassified			0.2079
	vadinHA17	unclassified	unclassified	unclassified	0.327869
Caldiserica	Caldisericia	Caldisericales	TTA-B15	unclassified	0.163934			0.0197161		1.11607
Candidate_division_OD1	Unknown_Class	Unknown_Order	Unknown_Family	Candidatus_Paceibacter			0.017325			0.446429
	unclassified	unclassified	unclassified	unclassified	16.8852		0.0693001	0.0197161		27.4554
Candidate_division_OP11	unclassified	unclassified	unclassified	unclassified	7.37705			0.0788644		6.47321
Candidate_division_OP3	unclassified	unclassified	unclassified	unclassified	1.80328					3.125
Candidate_division_TM7	unclassified	unclassified	unclassified	unclassified	0.327869					0.446429
Candidate_division_WS3	unclassified	unclassified	unclassified	unclassified	0.163934		0.017325
Chlorobi	Ignavibacteria	Ignavibacteriales	BSN166	unclassified						0.223214
			BSV26	unclassified	0.163934
Chloroflexi	Anaerolineae	Anaerolineales	Anaerolineaceae	Leptolinea	0.163934
				unclassified	0.163934
	Dehalococcoidia	Dehalococcoidales	Dehalococcoidales_Incertae_Sedis	Dehalobium	0.327869		0.017325			0.446429
		FW22	unclassified	unclassified	0.163934			0.0197161
		GIF3	unclassified	unclassified	0.655738		0.017325			0.446429
		GIF9	unclassified	unclassified	0.163934
		Napoli-4B-65	unclassified	unclassified				0.0197161		0.446429
		Sh765B-AG-111	unclassified	unclassified						0.223214
		vadinBA26	unclassified	unclassified	1.80328		0.017325	0.0197161		0.892857
	SAR202_clade	unclassified	unclassified	unclassified	0.163934
Cyanobacteria	Chloroplast	unclassified	unclassified	unclassified											1.49254
Elusimicrobia	Elusimicrobia	Lineage_IIc	unclassified	unclassified				0.0394322
Firmicutes	Clostridia	Clostridiales	Clostridiaceae_1	Clostridium_sensu_stricto_12	0.163934
			Eubacteriaceae	Acetobacterium	1.31148	0.56926			2.77778
Gemmatimonadetes	Gemmatimonadetes	Gemmatimonadales	Gemmatimonadaceae	unclassified						0.223214
NPL-UPA2	unclassified	unclassified	unclassified	unclassified	0.163934
Nitrospirae	Nitrospira	Nitrospirales	unclassified	unclassified									0.819672
			Nitrospiraceae	Nitrospira	0.819672
Planctomycetes	028H05-P-BN-P5	unclassified	unclassified	unclassified	0.327869
	SPG12-401-411-B72	unclassified	unclassified	unclassified	0.163934
Proteobacteria	Alphaproteobacteria	Caulobacterales	Caulobacteraceae	Brevundimonas			0.155925	0.0197161
				Caulobacter			0.24255
				Phenylobacterium	0.163934		0.017325
			Hyphomonadaceae	Oceanicaulis			0.0519751
		Rhizobiales	A0839	unclassified	1.63934
			Beijerinckiaceae	Methylorosula			0.03465
			Bradyrhizobiaceae	Afipia			0.10395			0.223214
				Bradyrhizobium			0.1386
				Rhodopseudomonas									1.63934
				Tardiphaga	0.491803								32.7869
			Brucellaceae	Daeguia	0.327869
			Hyphomicrobiaceae	Devosia				0.0197161
				Hyphomicrobium			0.03465
				Pedomicrobium	0.655738
				Rhodoplanes			0.03465
			MNG7	unclassified	0.327869
			Phyllobacteriaceae	Aliihoeflea									1.63934	0.555556
				Hoeflea			0.796951
				Mesorhizobium	3.27869							4.16667	34.4262	27.2222	46.2687
			Rhizobiaceae	Rhizobium	0.655738		0.10395		1.15741				1.63934	7.22222	14.9254
			Xanthobacteraceae	Pseudolabrys			0.17325
				unclassified	0.655738		0.0866251			0.223214
		Rhodobacterales	Rhodobacteraceae	Litorisediminicola	0.163934
		Rhodospirillales	Acetobacteraceae	Humitalea
			Rhodospirillaceae	Defluviicoccus	1.47541
			Rhodospirillales_Incertae_Sedis	Reyranella	0.163934		0.017325
		Sphingomonadales	B48	unclassified			0.03465
				Sphingomonadaceae			1.54193
			Sphingomonadaceae	Novosphingobium			0.641026
				Sphingomonas			0.883576
				Sphingopyxis			0.017325
	Betaproteobacteria	Burkholderiales	Burkholderiaceae	Limnobacter			0.2079	0.295741
			Comamonadaceae	Acidovorax					0.154321	0.223214
				Albidiferax			0.1386	0.0197161
				Alicycliphilus								4.16667
				Aquabacterium									1.63934
				Chlorochromatium		1.89753	0.0519751			0.223214
				Curvibacter	0.163934					0.223214			13.9344
				Delftia								50		23.3333	26.8657
				Hydrogenophaga		11.1954	0.900901	0.295741
				Malikia		41.556	48.7179	69.2035	86.4969	5.58036
				Pelomonas									9.01639
				Polaromonas	0.163934		1.61123	0.966088	0.848765	0.223214
				Pseudorhodoferax	0.491803		0.24255
				Rhizobacter			0.10395
				Tepidicella		0.189753	0.190575	0.157729	0.0771605	0.223214
			Oxalobacteraceae	Herminiimonas				0.0394322
				Undibacterium						1.78571		37.5		9.44444	8.95522
		Hot_Creek_32	unclassified	unclassified									2.45902
		Hydrogenophilales	Hydrogenophilaceae	Sulfuricella			1.6632	4.43612	2.5463	0.892857
				Thiobacillus			0.727651			0.223214
		Methylophilales	Methylophilaceae	Methylotenera			1.3167	0.926656	0.462963	0.892857
				PRD01a011B	0.491803
		Nitrosomonadales	Gallionellaceae	Gallionella	44.7541			0.0985804	0.154321	0.223214
				Sideroxydans			0.121275	0.216877	0.154321	0.669643
		Rhodocyclales	Rhodocyclaceae	Propionivibrio			0.0519751
				Sterolibacterium				0.0197161
				Sulfuritalea					0.0771605
		TRA3-20	unclassified	unclassified	0.163934		0.727651	0.0394322
	Deltaproteobacteria	Desulfobacterales	Desulfobulbaceae	Desulfobulbus	1.31148
		Desulfuromonadales	GR-WP33-58	unclassified					0.0771605
		GR-WP33-30	unclassified	unclassified	0.163934
		Sva0485	unclassified	unclassified	0.163934					0.669643
		Syntrophobacterales	Syntrophaceae	Desulfobacca			0.017325	0.0591483		0.223214
			Syntrophobacteraceae	Desulfosoma	0.163934
	Epsilonproteobacteria	Campylobacterales	Helicobacteraceae	Sulfuricurvum			1.33403	20.485	5.01543	41.5179
	Gammaproteobacteria	Acidithiobacillales	Acidithiobacillaceae	Acidithiobacillus				0.0394322
		Legionellales	Coxiellaceae	Aquicella	0.163934
				Coxiella			0.017325	0.0197161
		Methylococcales	Crenotrichaceae	Crenothrix		0.379507	0.0519751			0.223214
			Methylococcaceae	Methylobacter	1.96721	43.833	35.9148	2.40536		0.223214
			pItb-vmat-59	unclassified		0.379507
		Oceanospirillales	ZA2525c	unclassified			0.017325
		Pasteurellales	Pasteurellaceae	Haemophilus											1.49254
		Thiotrichales	Thiotrichaceae	Achromatium			0.017325
		Xanthomonadales	Xanthomonadaceae	Stenotrophomonas	0.163934
	MACA-EFT26	unclassified	unclassified	unclassified			0.017325
SM2F11	unclassified	unclassified	unclassified	unclassified	0.983607					0.223214
Spirochaetae	Spirochaetes	Spirochaetales	Leptospiraceae	Turneriella	0.163934
TM6	unclassified	unclassified	unclassified	unclassified	1.31148					0.223214
Verrucomicrobia	Opitutae	Opitutales	Opitutaceae	Opitutus	0.163934
